# Supplementary material for: Comparative Analysis of Bioactive Compounds and Flavor Characteristics in Red Fermentation of Waxy and Non-Waxy Millet Varieties
Source: Foods. 2025 Jul 30;14(15):2692. doi: 10.3390/foods14152692 (PMC12346767; doi:10.3390/foods14152692)
Supplement: Supplementary file 1 [file foods-14-02692-s001.zip]

Archive with 1 entries (1 files):
- foods-3764689-supplementary.pdf
